# Supplementary material for: Analytical Performance and Inter-Method Agreement of a Laboratory-Developed CMV qPCR Assay in Clinical Plasma Samples
Source: Microorganisms. 2026 May 15;14(5):1127. doi: 10.3390/microorganisms14051127 (PMC13210100; doi:10.3390/microorganisms14051127)
Supplement: Supplementary file 1 [file microorganisms-14-01127-s001.zip]

Archive with 6 entries (6 files):
- ST2.pdf
- ST6.pdf
- Supplementary Table S1.pdf
- Supplementary Table S3..pdf
- Supplementary Table S4.pdf
- Supplementary Table S5..pdf
